# Supplementary material for: Poloxamer 407-Based Thermosensitive Emulgel as a Novel Formulation Providing a Controlled Release of Oil-Soluble Pharmaceuticals—Ibuprofen Case Study
Source: Materials (Basel). 2021 Nov 27;14(23):7266. doi: 10.3390/ma14237266 (PMC8658182; doi:10.3390/ma14237266)
Supplement: Supplementary file 1 [file materials-14-07266-s001.zip]

Archive with 1 entries (1 files):
- materials-1434629-supplementary.pdf
